# Supplementary material for: Angiotensin II Promotes Progressive Activation of Fibrogenic Periostin-Lineage Cells in Lung and Kidney
Source: Cells. 2025 Oct 11;14(20):1584. doi: 10.3390/cells14201584 (PMC12563049; doi:10.3390/cells14201584)
Supplement: Supplementary file 1 [file cells-14-01584-s001.zip]

Archive with 1 entries (1 files):
- cells-3862025-supplementary.pdf
